# Supplementary material for: From the Microbiome to the Electrome: Implications for the Microbiota–Gut–Brain Axis
Source: Int J Mol Sci. 2024 Jun 5;25(11):6233. doi: 10.3390/ijms25116233 (PMC11172653; doi:10.3390/ijms25116233)
Supplement: Supplementary file 1 [file ijms-25-06233-s001.zip]

Archive with 1 entries (1 files):
- ijms-2981064-supplementary.pdf
